# Supplementary material for: Effects of different exercise types and cycles on pain and quality of life in breast cancer patients: A systematic review and network meta-analysis
Source: PLoS One. 2024 Jul 3;19(7):e0300176. doi: 10.1371/journal.pone.0300176 (PMC11221662; doi:10.1371/journal.pone.0300176)
Supplement: S1 File — (XLSX) [file pone.0300176.s002.xlsx]

## Sheet: 基本信息
一般信息																	文献质量评价
作者	年份	国家	分期/分类	治疗阶段		量表	实验组年龄	对照组年龄	干预措施	对照措施	干预组人数	对照组人数	单次干预时长	干预频率	干预周期	随访时长	随机序列产生2	分配隐藏2	盲法2	退出与失访1	总分
ADAMS-CAMPBELL	2023	American	Ⅰ-Ⅲ期	未接受放化疗		FACT-B	63.3±3.2	64.5±3.2	SAE	常规护理	15	15	15min	five times per week	8w	4w	1	0	0	1	2
ALI K M	2021	Egypt	N	已手术		VAS	51.36±9.15	49.84±8.57	SAE	陆上抗阻	25	25	60min	three times per week	8w		2	2	1	1	6
AN K	2020	Canada	Ⅰ-Ⅲc期	正在化疗		FACT-B	N	N	LAE	有氧+抗阻	58	58	60min	three times per week	24w		2	2	1	1	6
BAGLIA M L	2019	American	Ⅰ-Ⅲ期	N		FACT-B	62±7	60.5±7	LAE+RE	常规护理	45	38	30min	five times per week	48w	48w	2	2	1	1	6
BARBOSA K D P	2021	Brazil	N	N		VAS	54±10.56	59.8±9.63	SAE	常规护理	20	20	75min	twice per week	8w		2	2	1	1	6
BASHA M A	2022	Saudi Arabia				VAS	52.07±7.48	48.83±7	SRE	有氧游戏	30	30	N	five times per week	8w		2	2	1	1	6
BOING L	2023	Brazil	Ⅰ-Ⅲ期			VAS	55±9.9	56.8±11.2	LAE	常规护理	23	16	60min	three times per week	16w		2	1	1	1	5
BROWN J C	2021	American	Ⅰ-Ⅲ期	已手术及放化疗		SF-36	59.1±8.1	59±8.5	LAE+RE	常规护理	87	90	60min	three times per week	52w		1	1	1	1	4
BRUCE J	2021	UK		已手术		FACT-B+VAS	58.4±12.2	57.8±12	SRE	常规护理	153	150	75min	twice per week	6W		2	2	2	1	7
CADMUS L A	2009	American	0-ⅢA期			FACT-G + SF-36	54.5±8.2	54±10.9	LAE	常规护理	25	25	30min	five times per week	24w		2	1	0	1	4
CAMPBELL A	2005	UK	早期	已手术，放化疗期		FACT-G + FACT-B	48±10	47±5	SAE+RE	常规护理	12	10	30min	twice per week	12w		2	1	0	1	4
CARDOSO DE	2018	Brazil				VAS	57.5±5.3	57.2±5.2	SRE	常规护理	66	66	N	three times per week	8w		1	1	0	1	3
CASLA S	2015	Spain	Ⅰ期-Ⅲ期	放化疗后		SF-36	45.91±8.21	51.87±8.21	SAE+RE	常规护理	45	44	40min	twice per week	12w		2	1	0	1	4
CHANDWANI K D	2010	American	0期-Ⅲ期	正在放疗		SF-36	51.39±7.97	40.2±9.96	Yoga	常规护理	27	31	60min	twice per week	6W		2	1	1	1	5
CHEN Z	2013	China	0-III 期			FACT-G	45.3±6.3	44.7±9.7	SAE	常规护理	49	46	40min	five times per week	6W		2	0	0	1	3
COURNEYA K S	2003	Canada	N	N		FACT-G	N	N	SAE	常规护理	51	45	30min	three times per week	10w		2	2	1	1	6
COURNEYA K S	2004	Canada	早期乳腺癌	已手术和放化疗		FACT-G+FACT-B	59±5	58±6	LAE	常规护理	24	28	30min	three times per week	15W		2	2	2	1	7
CRAMER H	2015	Germany	早期乳腺癌	已手术和放化疗		FACT-B	48.3±4.8	50.0±6.7	SAE	常规护理	19	21	90min	one time per week	12w		2	2	0	1	5
DANHAUER S C	2009	American	任何阶段	已手术		FACT-B	54.3±9.6	57.2±10.2	Yoga	常规护理	13	14	75min	ten time per week	10w		1	0	0	1	2
DANHAUER S	2015	North Carolina	0-III 期	已手术		FACT-B	50±13.5	45±8.75	Yoga	常规护理	22	18	75min	one time per week	10w		2	1	0	1	4
DE LUCA V	2016	Italy		已手术和放化疗		FACT-G	50.2±9.7	46±2.8	LAE+RE	常规护理	10	10	90min	twice per week	24w		2	2	0	1	5
DIELI-CONWRIGHT C M	2018	American	0-III 期	已手术及放化疗		FACT-G+FACT-B	N	N	LAE+RE	常规护理	46	45	60min	three times per week	16w		2	2	0	1	5
DONG X	2019	China	Ⅰ期-Ⅲ期	已手术和放化疗		SF-36	48±5.54	51.63±7.49	SAE+RE	常规护理	26	24	N	four times per week	12w		2	2	1	1	6
DUIJTS S F A	2012	Nederland		已手术和放化疗		SF-36	47.7±5.6	47.8±6	SAE	常规护理	79	84	60min	three times per week	12w		2	1	0	1	4
HAGSTROM A D	2016	Australia	I-IIIA 期	已手术和放化疗		FACT-B	51.2±8.5	52.7±9.4	LRE	常规护理	20	19	60min	three times per week	16w		2	2	1	1	6
HARVIE M	2019	UK		已手术		FACT-B	54±9.2	55.3±10.5	LAE+RE	常规护理	136	133	30min	N	24w		2	1	1	1	5
HE X	2022	China	Ⅰ期-Ⅲ期	已手术		FACT-B	47.99±8.62	48.32±10	LAE	常规护理	81	78	30min	five times per week	16w		2	2	1	1	6
HO R T H	2015	China	0-III 期	正在或等待放疗		FACT-B	48.6±7.7	49.1±8.7	SAE	常规护理	66	64	90min	twice per week	3w		2	2	1	1	6
ISANEJAD A	2023	Iran	Ⅰ期-Ⅲ期	已手术和放化疗		FACT-G	46.29±6.29	44.9±5.02	SAE	常规护理	10	10	40min	three times per week	12w		1	2	1	1	5
KIM D S	2010	Korea	N	N		SF-36	50.5±10.58	50.9±9.15	SRE	常规护理	20	20	40min	five times per week	8w		1	0	1	1	3
KIM S	2020	Korea	Ⅰ期-Ⅲ期	已手术和放化疗		FACT-B	49.11±7.62	48.48±6.75	SAE+RE	常规护理	23	25	120min	twice per week	12w		2	0	1	1	4
LAHART I M	2016	UK	Ⅰ期-Ⅲ期	已手术和放化疗	浸润性	FACT-G+FACT-B	52.4 ± 10.3	54.7 ± 8.3	SAE+RE	常规护理	37	33	30min	three times per week	12w		2	1	1	1	5
LEE K	2021	American	Ⅰ期-Ⅲ期	已手术和放化疗	浸润性	FACT-B	N	N	SAE	常规护理	15	15	30min	three times per week	8w		2	2	1	1	6
LIN Y	2023	China		已手术		FACT-B	47.37±9.99	51.69±10.14	LAE or LRE	常规护理	49	48	30min	five times per week	24w		2	2	1	1	6
LITTMAN A J	2012	American	0-III 期	已手术和放化疗		FACT-G	N	N	Yoga	常规护理	27	27	60min	five times per week	24w		2	0	0	1	3
LIU W	2022	China	Ⅰ-Ⅱ期	已手术		FACT-B	N	N	Yoga	常规护理	61	63	N	N	8w		2	2	1	1	6
											1515	1488
												3003

## Sheet: FACT-B
study	id	t	mean	sd	n
ADAMS-CAMPBELL（2023）	1	SAE	83	5.2	15
	1	CONTROL	79.7	16.3	15
AN K（2020）	2	LAE	118	11.42	58
	2	LAE+RE	119.7	11.42	58
BAGLIA M L（2019）	3	LAE+RE	10.2	11.4	45
	3	CONTROL	2	11.4	38
CADMUS L A（2009）2	4	LAE	91.2	12.6	37
	4	CONTROL	86.2	17.4	37
CAMPBELL A（2005）	5	SAE+RE	14.3	19.8	12
	5	CONTROL	-1.7	19.4	10		短期有氧	SAE
COURNEYA K S(2003)	6	LAE	119.6	16.9	24		短期抗阻	SRE
	6	CONTROL	115.8	14.9	28		短期有氧+抗阻	SAE+RE
CRAMER H（2015）	7	YOGA	113.7	20.5	19		长期有氧	LAE
	7	CONTROL	102.1	14.8	21		长期抗阻	LRE
DANHAUER S C(2009)	8	YOGA	114.8	19.1	14		长期有氧+抗阻	LAE+RE
	8	CONTROL	98.4	11.8	15		瑜伽	YOGA
DANHAUER S（2015）	9	YOGA	-3.9	-1.98	22		对照组	CONTROL
	9	CONTROL	-1.1	5.07	18
DIELI-CONWRIGHT C M(2018)	10	LAE+RE	113	13	46
	10	CONTROL	96.3	14.5	45
HARVIE M(2019)	11	LAE+RE	6.2	11.64	136
	11	CONTROL	2.9	10.76	133
HE X(2022)	12	LAE	102	15.09	81
	12	CONTROL	92.44	15.54	78
HO R T H(2015)	13	SAE	98.9	20	66
	13	CONTROL	97.8	18.4	64
KIM S(2020)	14	SAE+RE	118.43	17.63	23
	14	CONTROL	115.2	24.95	25
LAHART I M	15	SAE+RE	114.41	21.48	37
	15	CONTROL	115.34	17.57	33
LEE K(2021)	16	SAE	85.4	20.4	15
	16	CONTROL	66.1	22.4	15
LIN Y(2023)	17	LAE	113.59	17.38	49
	17	LRE	119.17	13.75	47
	17	CONTROL	101.79	15.54	48
LIU W(2022)	18	YOGA	103.25	15.37	61
	18	CONTROL	96.9	15.95	63
BROWN J C	19	LAE+RE	2.4	1.73	87
	19	CONTROL	0.49	1.75	90
CADMUS L A（2009）1	20	LAE	-1.5	7.4	25
	20	CONTROL	3.9	6.6	25
CADMUS L A（2009）2	21	LAE	-0.2	5.1	37
	21	CONTROL	0.2	4.7	37
CASLA S（2015）	22	SAE+RE	42.57	7.47	45
	22	CONTROL	37.42	11.7	44
CHANDWANI K D（2010）	23	YOGA	43.1	1.8	27
	23	CONTROL	39	1.7	31
CHARATI F G	24	SAE	51.62	2.91	35
	24	CONTROL	60.57	6.15	35
DIELI-CONWRIGHT C M(2018)	25	LAE+RE	72.7	10.5	46
	25	CONTROL	63.7	9.4	45
DONG X(2019)	26	SAE+RE	73.38	18.16	26
	26	CONTROL	63.08	18.9	24
DUIJTS S F A(20112)	27	SAE	87.41	18.13	37
	27	CONTROL	80.18	17.61	89
KIM D S	28	SRE	85.12	13.89	20
	28	CONTROL	76	12.73	20
BASHA M A（2022）	29	SRE	63.83	5.89	30
	29	SAE	64.7	4.61	30
CHEN Z（2013）	30	SAE	76.6	16.4	49
	30	CONTROL	80.8	15.7	46
COURNEYA K S (2003) 1	31	SAE	122.78	7.16	51
	31	CONTROL	126.4	6.61	45
DE LUCA V(2016)	32	LAE+RE	87	12.3	10
	32	CONTROL	65.9	14.7	10
ISANEJAD A	33	SAE	60.2	9.65	10
	33	CONTROL	51.6	9.4	10
LITTMAN A J(2012)	34	YOGA	90.3	11	27
	34	CONTROL	87.7	15	27
					2721

## Sheet: FACT-G
study	id	t	mean	sd	n
DE LUCA V(2016)	1	LAE+RE	87	12.3	10
	1	CONTROL	65.9	14.7	10			短期有氧	SAE
BAGLIA M L（2019）	2	LAE+RE	8	9.8	45			短期抗阻	SRE
	2	CONTROL	1.2	9.7	38			短期有氧+抗阻	SAE+RE
DIELI-CONWRIGHT C M(2018)	3	LAE+RE	88.3	9.9	46			长期有氧	LAE
	3	CONTROL	76.7	9	45			长期抗阻	LRE
CADMUS L A(2009)	4	LAE	89.3	11.1	25			长期有氧+抗阻	LAE+RE
	4	CONTROL	89.5	11.8	25			瑜伽	YOGA
CAMPBELL A（2005）	5	SAE	0.4	0.9	12			对照组	CONTROL
	5	CONTROL	-0.02	0.7	10
CHEN Z（2013）	6	SAE	76.6	16.4	49
	6	CONTROL	80.8	15.7	46
COURNEYA K S (2003) 1	7	SAE	122.78	7.16	51
	7	CONTROL	126.4	6.61	45
COURNEYA K S(2003) 2	8	LAE	91.3	11	24
	8	CONTROL	89.3	10.9	28
GALIANO-CASTILLO(2016)	9	LRE	95.98	8.66	20
	9	CONTROL	91.63	9.81	19
ISANEJAD A	10	SAE	60.2	9.65	10
	10	CONTROL	51.6	9.4	10
LAHART I M	11	SAE+RE	88.03	18.53	37
	11	CONTROL	89.59	16.84	33
LITTMAN A J(2012)	12	YOGA	90.3	11	27
	12	CONTROL	87.7	15	27
HAGSTROM A D	13	LRE	95.98	8.66	19
	13	CONTROL	91.63	9.81	15

## Sheet: VAS
study	id	t	mean	sd	n
ALI K M（2021）	1	SAE	3.16	1.1	25	淋巴水肿
	1	SRE	5.68	0.94	25
BARBOSA K D P（2021）	2	SAE	4.5	2.96	20
	2	CONTROL	4.5	4	20
BASHA M A（2022）	3	SRE	5.36	1.24	30	淋巴水肿
	3	SAE	4.03	1.03	30
BOING L（2023）	4	LAE	2.6	0.5	23								短期有氧	SAE
	4	CONTROL	3.5	0.7	16								短期抗阻	SRE
BRUCE J（2021）	5	SRE	1.6	1.9	153								短期有氧+抗阻	SAE+RE
	5	CONTROL	2.2	2.5	150								长期有氧	LAE
CARDOSO DE（2018）	6	SRE	2.49	2.18	66								长期抗阻	LRE
	6	CONTROL	6.14	3.15	66								长期有氧+抗阻	LAE+RE
					624								对照组	CONTROL
Study	Tmean	Tsd	Tsample	Cmean	Csd	Csample	Age	Duration	Frequency	Cycle
ALI K M（2021）	3.16	1.1	25	5.68	0.94	25	51.36	60	3	8
BARBOSA K D P（2021）	4.5	2.96	20	4.5	4	20	54	75	2	8
BASHA M A（2022）	4.03	1.03	30	5.36	1.24	30	52.07	0	5	8
BOING L（2023）	2.6	0.5	23	3.5	0.7	16	55	60	3	16
BRUCE J（2021）	1.6	1.9	153	2.2	2.5	150	58.4	75	2	6
CARDOSO DE（2018）	2.49	2.18	66	6.14	3.15	66	57.5	0	3	8

## Sheet: SF-36
physical health
study	id	t	mean	sd	n
BROWN J C	1	LAE+RE	2.4	1.73	87
	1	CONTROL	0.49	1.75	90
CADMUS L A（2009）1	2	LAE	-1.5	7.4	25
	2	CONTROL	3.9	6.6	25					短期有氧	SAE
CADMUS L A（2009）2	3	LAE	-0.2	5.1	37					短期抗阻	SRE
	3	CONTROL	0.2	4.7	37					短期有氧+抗阻	SAE+RE
CASLA S（2015）	4	SAE+RE	42.57	7.47	45					长期有氧	LAE
	4	CONTROL	37.42	11.7	44					长期抗阻	LRE
CHANDWANI K D（2010）	5	Yoga	43.1	1.8	27					长期有氧+抗阻	LAE+RE
	5	CONTROL	39	1.7	31					对照组	CONTROL
CHARATI F G	6	SAE	51.62	2.91	35
	6	CONTROL	60.57	6.15	35
DIELI-CONWRIGHT C M(2018)	7	LAE+RE	72.7	10.5	46
	7	CONTROL	63.7	9.4	45
DONG X(2019)	8	SAE+RE	73.38	18.16	26
	8	CONTROL	63.08	18.9	24
DUIJTS S F A(20112)	9	SAE	87.41	18.13	37
	9	CONTROL	80.18	17.61	89
KIM D S	10	SRE	85.12	13.89	20
	10	CONTROL	76	12.73	20
BASHA M A（2022）	11	SRE	63.83	5.89	30
	11	SAE	64.7	4.61	30

## Sheet: FACIT-Fatigue
study	id	t	mean	sd	n
ADAMS-CAMPBELL（2023）	1	SAE	44.6	9.2	15
	1	CONTROL	34.7	12.8	15
AN K（2020）	2	LAE	42.8	6.09	58
	2	LAE+RE	42.4	6.09	58				短期有氧	SAE
BAGLIA M L（2019）	3	LAE+RE	5.7	6.49	45				短期抗阻	SRE
	3	CONTROL	0.5	6.38	38				短期有氧+抗阻	SAE+RE
BOING L（2023）	4	LAE	43.8	1	23				长期有氧	LAE
	4	CONTROL	43.2	1.5	16				长期抗阻	LRE
COURNEYA K S (2003) 1	5	SAE	19.67	11.31	51				长期有氧+抗阻	LAE+RE
	5	CONTROL	22.37	9.84	45				瑜伽	YOGA
COURNEYA K S(2003) 2	6	LAE	8.3	7.9	24				对照组	CONTROL
	6	CONTROL	8.8	8.1	28
CRAMER H（2015）	7	YOGA	42.8	11.1	19
	7	CONTROL	37	8.7	21
DANHAUER S C(2009)	8	YOGA	39.8	11.5	14
	8	CONTROL	32.6	15.5	15
DANHAUER S（2015）	9	YOGA	-1.4	11.95	22
	9	CONTROL	-1.5	11.76	18
DE LUCA V(2016)	10	LAE+RE	131.9	15.7	10
	10	CONTROL	98.9	20.8	10
HAGSTROM A D	11	LRE	40.7	7.57	19
	11	CONTROL	39.79	10.36	15
HARVIE M(2019)	12	LAE+RE	7.4	17.22	131
	12	CONTROL	3.3	16.12	132
LITTMAN A J(2012)	13	YOGA	45	5.3	27
	13	CONTROL	43.1	10.3	27
					896
study	SUCRA	age	frequency	duration	cycle	population	lymphoedema
ADAMS-CAMPBELL（2023）
AN K（2020）
BAGLIA M L（2019）
BOING L（2023）
COURNEYA K S (2003) 1
COURNEYA K S(2003) 2
CRAMER H（2015）
DANHAUER S C(2009)
DANHAUER S（2015）
DE LUCA V(2016)
HAGSTROM A D
HARVIE M(2019)
LITTMAN A J(2012)

## Sheet: Sheet1
study	id	t	mean	sd	n
